# Supplementary material for: Longitudinal Evaluation of Neurological and Sensory Changes in Gaucher Disease: A Prospective Observational Cohort Study (SENOPRO)
Source: Med Sci (Basel). 2026 Apr 2;14(2):181. doi: 10.3390/medsci14020181 (PMC13108146; doi:10.3390/medsci14020181)
Supplement: Supplementary file 1 [file medsci-14-00181-s001.zip]

Archive with 1 entries (1 files):
- medsci-4194260-supplementary.pdf
